# Supplementary material for: Immunoaffinity Cleanup and Isotope Dilution-Based Liquid Chromatography Tandem Mass Spectrometry for the Determination of Six Major Mycotoxins in Feed and Feedstuff
Source: Toxins (Basel). 2022 Sep 11;14(9):631. doi: 10.3390/toxins14090631 (PMC9503004; doi:10.3390/toxins14090631)
Supplement: Supplementary file 1 [file toxins-14-00631-s001.zip]

Archive with 1 entries (1 files):
- toxins-1886421-supplementary.pdf
